# Supplementary material for: Genetic Approaches to Increase Arabinoxylan and β-Glucan Content in Wheat
Source: Plants (Basel). 2023 Sep 8;12(18):3216. doi: 10.3390/plants12183216 (PMC10534680; doi:10.3390/plants12183216)
Supplement: Supplementary file 1 [file plants-12-03216-s001.zip]

Archive with 1 entries (1 files):
- plants-2564547-supplementary.pdf
